# Supplementary material for: P. aeruginosa CtpA protease adopts a novel activation mechanism to initiate the proteolytic process
Source: EMBO J. 2024 Mar 11;43(8):1634–52. doi: 10.1038/s44318-024-00069-6 (PMC11021448; doi:10.1038/s44318-024-00069-6)
Supplement: Supplementary file 3 — Source Data Fig. 2 [file 44318_2024_69_MOESM3_ESM.zip]

Archive with 34 entries (29 files):
- Figure-2/
- __MACOSX/._Figure-2
- Figure-2/Icon
- __MACOSX/Figure-2/._Icon
- Figure-2/2i/
- __MACOSX/Figure-2/._2i
- Figure-2/2j/
- __MACOSX/Figure-2/._2j
- Figure-2/2i/Icon
- __MACOSX/Figure-2/2i/._Icon
- Figure-2/2i/CtpA mutants/
- __MACOSX/Figure-2/2i/._CtpA mutants
- Figure-2/2i/LbcA mutants/
- __MACOSX/Figure-2/2i/._LbcA mutants
- Figure-2/2j/Icon
- __MACOSX/Figure-2/2j/._Icon
- Figure-2/2j/Bacterial two hybrid plates.jpg
- Figure-2/2j/Readme.pdf
- Figure-2/2i/CtpA mutants/Icon
- __MACOSX/Figure-2/2i/CtpA mutants/._Icon
- Figure-2/2i/CtpA mutants/Protein.jpg
- Figure-2/2i/CtpA mutants/PA1198 western ECL+visual overlay.tif
- Figure-2/2i/CtpA mutants/PA1198 western ECL only (used for figure).tif
- Figure-2/2i/CtpA mutants/CtpA western ECL only (used for figure).tif
- Figure-2/2i/CtpA mutants/Readme.pdf
- Figure-2/2i/CtpA mutants/CtpA western ECL+visual overlay.tif
- Figure-2/2i/LbcA mutants/Icon
- __MACOSX/Figure-2/2i/LbcA mutants/._Icon
- Figure-2/2i/LbcA mutants/LbcA western ECL+visual overlay.tif
- Figure-2/2i/LbcA mutants/Protein.jpg
- Figure-2/2i/LbcA mutants/PA1198 western ECL+visual overlay.tif
- Figure-2/2i/LbcA mutants/LbcA western ECL only (used for figure).tif
- Figure-2/2i/LbcA mutants/PA1198 western ECL only (used for figure).tif
- Figure-2/2i/LbcA mutants/Readme.pdf
