# Supplementary material for: P. aeruginosa CtpA protease adopts a novel activation mechanism to initiate the proteolytic process
Source: EMBO J. 2024 Mar 11;43(8):1634–52. doi: 10.1038/s44318-024-00069-6 (PMC11021448; doi:10.1038/s44318-024-00069-6)
Supplement: Supplementary file 4 — Source Data Fig. 3 [file 44318_2024_69_MOESM4_ESM.zip]

Archive with 14 entries (12 files):
- Figure-3/
- __MACOSX/._Figure-3
- Figure-3/Icon
- __MACOSX/Figure-3/._Icon
- Figure-3/3h/
- __MACOSX/Figure-3/._3h
- Figure-3/3h/Icon
- __MACOSX/Figure-3/3h/._Icon
- Figure-3/3h/Protein.jpg
- Figure-3/3h/PA1198 western ECL+visual overlay.tif
- Figure-3/3h/PA1198 western ECL only (used for figure).tif
- Figure-3/3h/CtpA western ECL only (used for figure).tif
- Figure-3/3h/Readme.pdf
- Figure-3/3h/CtpA western ECL+visual overlay.tif
