# Supplementary material for: P. aeruginosa CtpA protease adopts a novel activation mechanism to initiate the proteolytic process
Source: EMBO J. 2024 Mar 11;43(8):1634–52. doi: 10.1038/s44318-024-00069-6 (PMC11021448; doi:10.1038/s44318-024-00069-6)
Supplement: Supplementary file 5 — Source Data Fig. 4 [file 44318_2024_69_MOESM5_ESM.zip]

Archive with 14 entries (12 files):
- Figure-4/
- __MACOSX/._Figure-4
- Figure-4/Icon
- __MACOSX/Figure-4/._Icon
- Figure-4/4e/
- __MACOSX/Figure-4/._4e
- Figure-4/4e/Icon
- __MACOSX/Figure-4/4e/._Icon
- Figure-4/4e/Protein.jpg
- Figure-4/4e/PA1198 western ECL+visual overlay.tif
- Figure-4/4e/PA1198 western ECL only (used for figure).tif
- Figure-4/4e/CtpA western ECL only (used for figure).tif
- Figure-4/4e/Readme.pdf
- Figure-4/4e/CtpA western ECL+visual overlay.tif
