# Supplementary material for: P. aeruginosa CtpA protease adopts a novel activation mechanism to initiate the proteolytic process
Source: EMBO J. 2024 Mar 11;43(8):1634–52. doi: 10.1038/s44318-024-00069-6 (PMC11021448; doi:10.1038/s44318-024-00069-6)
Supplement: Supplementary file 6 — Source Data Fig. 6 [file 44318_2024_69_MOESM6_ESM.zip]

Archive with 20 entries (17 files):
- Figure-6/
- __MACOSX/._Figure-6
- Figure-6/6f/
- __MACOSX/Figure-6/._6f
- Figure-6/6g/
- __MACOSX/Figure-6/._6g
- Figure-6/Icon
- __MACOSX/Figure-6/._Icon
- Figure-6/6f/Protein.tif
- Figure-6/6f/Icon
- __MACOSX/Figure-6/6f/._Icon
- Figure-6/6f/PA1198 western ECL+visual overlay.tif
- Figure-6/6f/PA1198 western ECL only (used for figure).tif
- Figure-6/6f/CtpA western ECL only (used for figure).tif
- Figure-6/6f/Readme.pdf
- Figure-6/6f/CtpA western ECL+visual overlay.tif
- Figure-6/6g/Icon
- __MACOSX/Figure-6/6g/._Icon
- Figure-6/6g/Fig6g.tif
- Figure-6/6g/reademe.rtf
