# Supplementary material for: P. aeruginosa CtpA protease adopts a novel activation mechanism to initiate the proteolytic process
Source: EMBO J. 2024 Mar 11;43(8):1634–52. doi: 10.1038/s44318-024-00069-6 (PMC11021448; doi:10.1038/s44318-024-00069-6)
Supplement: Supplementary file 7 — Source Data Fig. 7 [file 44318_2024_69_MOESM7_ESM.zip]

Archive with 10 entries (8 files):
- Figure-7/
- __MACOSX/._Figure-7
- Figure-7/Icon
- __MACOSX/Figure-7/._Icon
- Figure-7/7d/
- __MACOSX/Figure-7/._7d
- Figure-7/7d/Icon
- __MACOSX/Figure-7/7d/._Icon
- Figure-7/7d/7d.tif
- Figure-7/7d/reademe.rtf
